# Supplementary material for: Loading-Controlled Photoactivity in TiO2@BiVO4 Heterostructures
Source: Molecules. 2026 Jan 19;31(2):353. doi: 10.3390/molecules31020353 (PMC12844246; doi:10.3390/molecules31020353)
Supplement: Supplementary file 1 [file molecules-31-00353-s001.zip]

Archive with 1 entries (1 files):
- molecules-4052127-supplementary.pdf
